# Supplementary material for: Concentration of Macroelements and Trace Elements in Farmed Fallow Deer Antlers Depending on Age
Source: Animals (Basel). 2022 Dec 3;12(23):3409. doi: 10.3390/ani12233409 (PMC9737350; doi:10.3390/ani12233409)
Supplement: Supplementary file 1 [file animals-12-03409-s001.zip]

Archive with 1 entries (1 files):
- animals-1973260-supplementary.pdf
